# Supplementary material for: Boosted Photocatalytic Performance for Antibiotics Removal with Ag/PW12/TiO2 Composite: Degradation Pathways and Toxicity Assessment
Source: Molecules. 2023 Sep 27;28(19):6831. doi: 10.3390/molecules28196831 (PMC10574183; doi:10.3390/molecules28196831)
Supplement: Supplementary file 1 [file molecules-28-06831-s001.zip]

Archive with 1 entries (1 files):
- molecules-2626100-supplementary.pdf
